# Supplementary material for: Angiotensin 1–7 Stimulates Proliferation of Lung Bronchoalveolar Progenitors—Implications for SARS-CoV-2 Infection
Source: Cells. 2022 Jul 2;11(13):2102. doi: 10.3390/cells11132102 (PMC9266020; doi:10.3390/cells11132102)
Supplement: Supplementary file 1 [file cells-11-02102-s001.zip]

Archive with 1 entries (1 files):
- cells-1738207-supplementary.pdf
